# Supplementary material for: Overexpression of OsERF83, a Vascular Tissue-Specific Transcription Factor Gene, Confers Drought Tolerance in Rice
Source: Int J Mol Sci. 2021 Jul 17;22(14):7656. doi: 10.3390/ijms22147656 (PMC8304134; doi:10.3390/ijms22147656)
Supplement: Supplementary file 1 [file ijms-22-07656-s001.zip]

Archive with 1 entries (1 files):
- ijms-1284448-final Supplementary Materials.pdf
